# Supplementary material for: PRMT5 regulates cell pyroptosis by silencing CASP1 in multiple myeloma
Source: Cell Death Dis. 2021 Sep 16;12(10):851. doi: 10.1038/s41419-021-04125-5 (PMC8445991; doi:10.1038/s41419-021-04125-5)
Supplement: Supplementary file 5 — Supplemental Table 1. [file 41419_2021_4125_MOESM5_ESM.xlsx]

## Sheet: Sheet1
qRT-PCR primer sequences
PRMT5	F	5' TCAGGAAGATAACACCAACCTGG 3'
	R	5' AGCCACTGCAATCCTCTTACTAT 3'
CASP1	F	5' GCTTTCTGCTCTTCCACACC 3'
	R	5' TCCTCCACATCACAGGAACA 3'
PRG2	F	5' AAACTCCCCTTACTTCTGGCT 3'
	R	5' GCAGCGTCTTAGCACCCAA 3'
AHSP	F	5' GGATCTCATTTCCGCAGGATTG 3'
	R	5' CTGCTGCCTGTAATAGTTGATGT 3'
GIMAP2	F	5' TCTGAGCTGAGAATCATCCTGG 3'
	R	5' GCTGCAAGTCTTAGTCAAGGTCT 3'
SAMD9	F	5' ATGGCAAAGCAACTTAACCTTCC 3'
	R	5' CCATTCACGTCTTGTTCAGTCA 3'
HEPACAM2	F	5' CTCTACCTACCCGTCCACTATG 3'
	R	5' TGTGGGGTCTCTCAAATAGCC 3'
SLC4A1	F	5' GGTGATGGACGAAAAGAACCA 3'
	R	5' AAGACTCTACGCAGCTCTAGG 3'
SUCNR1	F	5' GGAGACGTGCTCTGCATAAG 3'
	R	5' AGGTGTTCTCGGAAAGGATACTT 3'
OAS2	F	5' CTCAGAAGCTGGGTTGGTTTAT 3'
	R	5' ACCATCTCGTCGATCAGTGTC 3'
FOSL2	F	5' CAGAAATTCCGGGTAGATATGCC 3'
	R	5' GGTATGGGTTGGACATGGAGG 3'
LIPH	F	5' GTCAAGATCAGACGCAGAAGAA 3'
	R	5' TTTCCTTGTGTAGAGCATCAGC 3'
CCDC30	F	5' CAGTTGGCATCTGGTCTTGAC 3'
	R	5' ATTCCCCTGGAAGATTGTGAAC 3'
KLHL6	F	5' GCAGCCAGCAACTATTTCAGG 3'
	R	5' ACGTGTAGTCCAACAGAGTGT 3'
ATP10D	F	5' CGGAGCCTATGTGAACAATCG 3'
	R	5' GGCAACATGGTGATTTCCTTTTG 3'
NCEH1	F	5' TGTTGTACGGGCCACAAAGTA 3'
	R	5' GCAGGATTGGGGTGTTCACAT 3'
GAPDH	F	5' GGAGCGAGATCCCTCCAAAAT 3'
	R	5' GGCTGTTGTCATACTTCTCATGG 3'
