# Supplementary material for: PRMT5 regulates cell pyroptosis by silencing CASP1 in multiple myeloma
Source: Cell Death Dis. 2021 Sep 16;12(10):851. doi: 10.1038/s41419-021-04125-5 (PMC8445991; doi:10.1038/s41419-021-04125-5)
Supplement: Supplementary file 6 — Supplemental Table 2. [file 41419_2021_4125_MOESM6_ESM.xlsx]

## Sheet: Sheet1
qRT-PCR primer sequences for ChIP
P1	F	5' AATAAATGGCTTACTGGATG 3'
	R	5' CTTTCGGAATAACGGAGT 3'
P2	F	5' AGGAACTGAGGCTTTAGG 3'
	R	5' TACTCCTCCTGTGCCAAT 3'
P3	F	5' ATCATCTGAGCCTGGGAAGT 3'
	R	5' ACAGGGTATCATTCTGTCGTG 3'
P4	F	5' CCAAGGAAGGGAAGTTTA 3'
	R	5' ATTACAGGCATGAGCCAC 3'
P5	F	5' AAGAGGGTATGAGCAGAG 3'
	R	5' GTTATGGGAGGTATCTGG 3'
P6	F	5' CTGCCAGATGCCCTAAAT 3'
	R	5' TGTTGGGAAGTGGAATAA 3'
